# Supplementary material for: Identification of Differentially Expressed Genes in Leaf of Reaumuria soongorica under PEG-Induced Drought Stress by Digital Gene Expression Profiling
Source: PLoS One. 2014 Apr 15;9(4):e94277. doi: 10.1371/journal.pone.0094277 (PMC3988058; doi:10.1371/journal.pone.0094277)
Supplement: Table S1 — Gene classification based on gene ontology (GO) for DEGs in C and P libraries of R. soongorica. C represents the control group; P represents the PEG-treated group. (XLSX) [file pone.0094277.s003.xlsx]

## Sheet: Sheet1
Table S1 Gene classification based on gene ontology (GO) for differentially expressed genes.The "cell component" and "molecular function" term are listed below.
GO annotation	gene number			GO annotation	gene number
Cell compoment	535			Molecular function	570
cell	471			binding	350
cell part	471			catalytic activity	345
intracellular	420			organic cyclic compound binding	144
intracellular part	417			heterocyclic compound binding	144
organelle	380			transferase activity	112
intracellular organelle	376			hydrolase activity	108
membrane-bounded organelle	351			ion binding	103
intracellular membrane-bounded organelle	346			cation binding	98
cytoplasmic part	242			small molecule binding	96
cytoplasm	242			nucleotide binding	94
organelle part	175			nucleoside phosphate binding	94
membrane	166			metal ion binding	83
plastid	157			ribonucleotide binding	78
intracellular organelle part	153			purine ribonucleotide binding	78
plastid part	97			purine nucleotide binding	78
macromolecular complex	85			oxidoreductase activity	76
membrane part	75			adenyl ribonucleotide binding	64
organelle envelope	57			adenyl nucleotide binding	64
envelope	57			transferase activity, transferring phosphorus-containing groups	55
intrinsic to membrane	56			transition metal ion binding	52
organelle membrane	52			nucleic acid binding	50
chloroplast	47			transporter activity	48
plastid stroma	47			substrate-specific transporter activity	42
protein complex	47			transmembrane transporter activity	41
chloroplast part	46			kinase activity	39
plastid envelope	45			substrate-specific transmembrane transporter activity	36
thylakoid	44			protein binding	32
plastid thylakoid	42			nucleoside-triphosphatase activity	32
organelle subcompartment	42			pyrophosphatase activity	32
chloroplast thylakoid	39			hydrolase activity, acting on acid anhydrides, in phosphorus-containing anhydrides	32
cytoplasmic vesicle	35			hydrolase activity, acting on acid anhydrides	32
vesicle	35			hydrolase activity, acting on ester bonds	28
ribonucleoprotein complex	34			phosphotransferase activity, alcohol group as acceptor	27
cell periphery	31			structural molecule activity	26
non-membrane-bounded organelle	28			protein kinase activity	26
intracellular non-membrane-bounded organelle	28			ligase activity	24
external encapsulating structure	27			isomerase activity	23
nucleus	26			ion transmembrane transporter activity	23
nuclear part	25			cofactor binding	22
nuclear lumen	23			peptidase activity, acting on L-amino acid peptides	22
organelle lumen	23			peptidase activity	22
intracellular organelle lumen	23			lyase activity	21
membrane-enclosed lumen	23			hydrolase activity, acting on glycosyl bonds	21
microbody	16			ATPase activity	19
extracellular region	15			oxidoreductase activity, acting on the CH-CH group of donors	18
ribosome	14			nucleic acid binding transcription factor activity	18
thylakoid part	13			ATPase activity, coupled	18
organelle inner membrane	13			oxidoreductase activity, acting on CH-OH group of donors	17
photosynthetic membrane	11			molecular transducer activity	17
cell wall	11			transferase activity, transferring glycosyl groups	17
ribosomal subunit	10			signal transducer activity	16
photosystem	9			guanyl ribonucleotide binding	15
vacuole	9			guanyl nucleotide binding	15
cullin-RING ubiquitin ligase complex	8			iron ion binding	15
ubiquitin ligase complex	8			cation transmembrane transporter activity	15
endomembrane system	8			oxidoreductase activity, acting on the CH-OH group of donors, NAD or NADP as acceptor	14
chloroplast stroma	7			ligase activity, forming carbon-nitrogen bonds	14
mitochondrial part	7			oxidoreductase activity, acting on the CH-CH group of donors, NAD or NADP as acceptor	14
chromosome	7			phosphoric ester hydrolase activity	14
mitochondrion	7			endopeptidase activity	13
plastid membrane	6			phosphatase activity	13
plant-type vacuole	5			RNA binding	13
mitochondrial membrane	5			inorganic cation transmembrane transporter activity	12
small ribosomal subunit	5			transferase activity, transferring one-carbon groups	12
mitochondrial envelope	5			acid-amino acid ligase activity	11
large ribosomal subunit	5			transferase activity, transferring hexosyl groups	11
chromosomal part	5			protein serine/threonine kinase activity	11
cytoskeleton	5			active transmembrane transporter activity	11
photosystem II	4			DNA binding	10
proteasome regulatory particle	4			oxidoreductase activity, acting on NADH or NADPH	9
proteasome accessory complex	4			metal ion transmembrane transporter activity	9
peroxisome	4			cis-trans isomerase activity	8
coated vesicle	4			metal cluster binding	8
coated vesicle membrane	4			small conjugating protein ligase activity	8
cytoplasmic vesicle membrane	4			monovalent inorganic cation transmembrane transporter activity	8
cytoplasmic vesicle part	4			transferase activity, transferring acyl groups other than amino-acyl groups	8
vesicle membrane	4			transferase activity, transferring acyl groups	8
proteasome complex	4			exopeptidase activity	7
anchored to membrane	4			ion channel activity	7
cytoplasmic membrane-bounded vesicle	4			substrate-specific channel activity	7
integral to membrane	4			channel activity	7
membrane-bounded vesicle	4			passive transmembrane transporter activity	7
plasma membrane	4			transferase activity, transferring alkyl or aryl (other than methyl) groups	7
plasma membrane part	4			carbon-oxygen lyase activity	7
nucleoplasm	4			antioxidant activity	7
nucleoplasm part	4			enzyme regulator activity	7
microtubule cytoskeleton	4			oxidoreductase activity, acting on paired donors, with incorporation or reduction of molecular oxygen	7
storage vacuole	3			ATPase activity, coupled to transmembrane movement of substances	7
ER to Golgi transport vesicle membrane	3			ATPase activity, coupled to movement of substances	7
ER to Golgi transport vesicle	3			hydrolase activity, acting on acid anhydrides, catalyzing transmembrane movement of substances	7
transport vesicle membrane	3			hydrolase activity, hydrolyzing O-glycosyl compounds	7
microbody part	3			primary active transmembrane transporter activity	7
peroxisomal part	3			P-P-bond-hydrolysis-driven transmembrane transporter activity	7
transport vesicle	3			carbon-sulfur lyase activity	6
plastid outer membrane	3			hydrolase activity, acting on carbon-nitrogen (but not peptide) bonds	6
outer membrane	3			carbon-carbon lyase activity	6
organelle outer membrane	3			translation factor activity, nucleic acid binding	6
plastid inner membrane	3			UDP-glycosyltransferase activity	6
extrinsic to plasma membrane	3			nucleotidyltransferase activity	6
extrinsic to internal side of plasma membrane	3			intramolecular oxidoreductase activity	5
internal side of plasma membrane	3			iron-sulfur cluster binding	5
extrinsic to membrane	3			oxidoreductase activity, acting on a sulfur group of donors	5
membrane coat	3			coenzyme binding	5
coated membrane	3			glucosyltransferase activity	5
chromatin	3			ATPase activity, coupled to transmembrane movement of ions	5
proton-transporting two-sector ATPase complex	3			methyltransferase activity	5
Golgi apparatus	3			tetrapyrrole binding	4
Golgi apparatus part	3			racemase and epimerase activity	4
mitochondrial membrane part	3			carboxypeptidase activity	4
mitochondrial inner membrane	3			cation channel activity	4
external encapsulating structure part	2			transaminase activity	4
photosystem I	2			transferase activity, transferring nitrogenous groups	4
cytoplasmic chromosome	2			disulfide oxidoreductase activity	4
transcription factor complex	2			N-acetyltransferase activity	4
chloroplast envelope	2			N-acyltransferase activity	4
cell projection	2			carboxy-lyase activity	4
mitochondrial respiratory chain	2			hydro-lyase activity	4
respiratory chain	2			ligase activity, forming carbon-oxygen bonds	4
endoplasmic reticulum	2			ligase activity, forming aminoacyl-tRNA and related compounds	4
				receptor signaling protein serine/threonine kinase activity	4
				receptor signaling protein activity	4
				GTPase regulator activity	4
				nucleoside-triphosphatase regulator activity	4
				acetyltransferase activity	4
				identical protein binding	4
				phosphoprotein phosphatase activity	4
				monooxygenase activity	4
				nuclease activity	4
				secondary active transmembrane transporter activity	4
				fatty acid ligase activity	3
				hydrolase activity, hydrolyzing N-glycosyl compounds	3
				macrolide binding	3
				intramolecular oxidoreductase activity, interconverting aldoses and ketoses	3
				drug binding	3
				voltage-gated ion channel activity	3
				voltage-gated channel activity	3
				gated channel activity	3
				ligase activity, forming carbon-sulfur bonds	3
				potassium channel activity	3
				carbohydrate phosphatase activity	3
				potassium ion transmembrane transporter activity	3
				protein transporter activity	3
				hydrolase activity, acting on carbon-nitrogen (but not peptide) bonds, in linear amides	3
				lysine N-acetyltransferase activity	3
				oxidoreductase activity, acting on single donors with incorporation of molecular oxygen	3
				organic acid transmembrane transporter activity	3
				oxidoreductase activity, acting on NADH or NADPH, quinone or similar compound as acceptor	3
				thiolester hydrolase activity	3
				intramolecular transferase activity	3
				aminoacyl-tRNA ligase activity	3
				glucosidase activity	3
				small GTPase regulator activity	3
				inorganic anion transmembrane transporter activity	3
				hydrogen ion transmembrane transporter activity	3
				helicase activity	3
				cation-transporting ATPase activity	3
				lipid binding	3
				UDP-glucosyltransferase activity	3
				enzyme binding	3
				anion transmembrane transporter activity	3
				calcium ion transmembrane transporter activity	2
				divalent inorganic cation transmembrane transporter activity	2
				disaccharide transmembrane transporter activity	2
				small conjugating protein binding	2
				polysaccharide binding	2
				oxidoreductase activity, acting on NADH or NADPH, oxygen as acceptor	2
				cytidylyltransferase activity	2
				water transmembrane transporter activity	2
				oxidoreductase activity, acting on the CH-CH group of donors, oxygen as acceptor	2
				pattern binding	2
				oxidoreductase activity, acting on paired donors, with incorporation or reduction of molecular oxygen, reduced iron-sulfur protein as one donor, and incorporation of one atom of oxygen	2
				metallopeptidase activity	2
				enzyme inhibitor activity	2
				voltage-gated potassium channel activity	2
				voltage-gated cation channel activity	2
				peroxidase activity	2
				oxidoreductase activity, acting on peroxide as acceptor	2
				racemase and epimerase activity, acting on carbohydrates and derivatives	2
				malate dehydrogenase activity	2
				phosphotransferase activity, phosphate group as acceptor	2
				protein transmembrane transporter activity	2
				macromolecule transmembrane transporter activity	2
				sugar transmembrane transporter activity	2
				protein binding transcription factor activity	2
				protein kinase binding	2
				protein histidine kinase activity	2
				oxidoreductase activity, acting on the CH-NH2 group of donors	2
				phosphotransferase activity, nitrogenous group as acceptor	2
				carboxylic acid transmembrane transporter activity	2
				sulfotransferase activity	2
				NADH dehydrogenase (quinone) activity	2
				NADH dehydrogenase activity	2
				cellulose synthase activity	2
				nucleobase-containing compound kinase activity	2
				phospholipase activity	2
				receptor activity	2
				kinase binding	2
				carbohydrate transmembrane transporter activity	2
				carbohydrate transporter activity	2
				ATPase activity, coupled to transmembrane movement of ions, phosphorylative mechanism	2
				lipase activity	2
				transferase activity, transferring sulfur-containing groups	2
				exonuclease activity	2
				dioxygenase activity	2
				S-adenosylmethionine-dependent methyltransferase activity	2
				oxidoreductase activity, acting on the aldehyde or oxo group of donors	2
				motor activity	2
				phospholipid binding	2
				carbohydrate binding	2
				carboxylesterase activity	2
				RNA polymerase activity	2
				carboxylic ester hydrolase activity	2
