# Supplementary material for: Identification of Differentially Expressed Genes in Leaf of Reaumuria soongorica under PEG-Induced Drought Stress by Digital Gene Expression Profiling
Source: PLoS One. 2014 Apr 15;9(4):e94277. doi: 10.1371/journal.pone.0094277 (PMC3988058; doi:10.1371/journal.pone.0094277)
Supplement: Table S2 — KEGG analysis for DEGs in C and P libraries of R. soongorica. C represents the control group; P represents the PEG-treated group. (XLSX) [file pone.0094277.s004.xlsx]

## Sheet: Sheet1
Table S2. KEGG analysis for differentially expressed genes in C and P libraries of R. soongorica
Pathway	589
Metabolic pathways	140
Biosynthesis of secondary metabolites	76
Plant-pathogen interaction	29
Ribosome	25
Plant hormone signal transduction	24
Protein processing in endoplasmic reticulum	22
RNA transport	20
Spliceosome	17
RNA degradation	14
Ubiquitin mediated proteolysis	13
Starch and sucrose metabolism	13
Amino sugar and nucleotide sugar metabolism	12
Oxidative phosphorylation	12
Ribosome biogenesis in eukaryotes	10
Photosynthesis	9
Phenylpropanoid biosynthesis	9
Purine metabolism	9
Glycosylphosphatidylinositol(GPI)-anchor biosynthesis	8
Ascorbate and aldarate metabolism	8
Carbon fixation in photosynthetic organisms	8
Cysteine and methionine metabolism	8
mRNA surveillance pathway	8
Pyrimidine metabolism	8
Nitrogen metabolism	7
Porphyrin and chlorophyll metabolism	7
Circadian rhythm - plant	7
Flavonoid biosynthesis	7
Phagosome	7
Steroid biosynthesis	6
Proteasome	6
Base excision repair	6
Peroxisome	6
Glutathione metabolism	6
Nucleotide excision repair	6
Limonene and pinene degradation	6
Pyruvate metabolism	6
Stilbenoid, diarylheptanoid and gingerol biosynthesis	6
Endocytosis	6
Sulfur metabolism	5
Alanine, aspartate and glutamate metabolism	5
Aminoacyl-tRNA biosynthesis	5
Pentose phosphate pathway	5
Fructose and mannose metabolism	5
Carotenoid biosynthesis	5
Terpenoid backbone biosynthesis	5
Pentose and glucuronate interconversions	5
Glycolysis / Gluconeogenesis	5
Pantothenate and CoA biosynthesis	4
SNARE interactions in vesicular transport	4
alpha-Linolenic acid metabolism	4
Regulation of autophagy	4
Glycine, serine and threonine metabolism	4
Phenylalanine, tyrosine and tryptophan biosynthesis	4
DNA replication	4
Other glycan degradation	4
Fatty acid metabolism	4
Glyoxylate and dicarboxylate metabolism	4
Flavone and flavonol biosynthesis	4
Arginine and proline metabolism	4
Glycerolipid metabolism	4
Phosphatidylinositol signaling system	4
Glycerophospholipid metabolism	4
ABC transporters	4
Photosynthesis - antenna proteins	3
Selenocompound metabolism	3
Natural killer cell mediated cytotoxicity	3
Glucosinolate biosynthesis	3
Protein export	3
Cyanoamino acid metabolism	3
Zeatin biosynthesis	3
Riboflavin metabolism	2
Isoflavonoid biosynthesis	2
Other types of O-glycan biosynthesis	2
Brassinosteroid biosynthesis	2
Tropane, piperidine and pyridine alkaloid biosynthesis	2
Ubiquinone and other terpenoid-quinone biosynthesis	2
Sphingolipid metabolism	2
Mismatch repair	2
Valine, leucine and isoleucine degradation	2
Tryptophan metabolism	2
Inositol phosphate metabolism	2
Homologous recombination	2
Phenylalanine metabolism	2
RNA polymerase	2
Taurine and hypotaurine metabolism	1
Sulfur relay system	1
One carbon pool by folate	1
Vitamin B6 metabolism	1
Lysine biosynthesis	1
Valine, leucine and isoleucine biosynthesis	1
Isoquinoline alkaloid biosynthesis	1
Fatty acid biosynthesis	1
Fatty acid elongation in mitochondria	1
Lysine degradation	1
Basal transcription factors	1
beta-Alanine metabolism	1
Propanoate metabolism	1
Diterpenoid biosynthesis	1
Citrate cycle (TCA cycle)	1
Tyrosine metabolism	1
Galactose metabolism	1
